# Supplementary material for: Development of a Miniaturized, Automated, and Cost-Effective Device for Enzyme-Linked Immunosorbent Assay
Source: Sensors (Basel). 2025 Aug 24;25(17):5262. doi: 10.3390/s25175262 (PMC12431479; doi:10.3390/s25175262)
Supplement: Supplementary file 1 [file sensors-25-05262-s001.zip]

Archive with 1 entries (1 files):
- sensors-3795078-supplementary.pdf
